# Supplementary material for: The Influence of Calcium Ions and pH on Fluoride Release from Commercial Fluoride Gels in an In Vitro Study
Source: Gels. 2025 Jun 23;11(7):486. doi: 10.3390/gels11070486 (PMC12296090; doi:10.3390/gels11070486)
Supplement: Supplementary file 1 [file gels-11-00486-s001.zip]

Archive with 1 entries (1 files):
- gels-3711645-supplementary.pdf
